# Supplementary material for: Evaluation of a Hybrid Moving Bed Biofilm Membrane Bioreactor and a Direct Contact Membrane Distillation System for Purification of Industrial Wastewater
Source: Membranes (Basel). 2022 Dec 22;13(1):16. doi: 10.3390/membranes13010016 (PMC9863120; doi:10.3390/membranes13010016)
Supplement: Supplementary file 1 [file membranes-13-00016-s001.zip]

Archive with 1 entries (1 files):
- membranes-2016263-supplementary.pdf
